# Supplementary material for: Bergbambos and Oldeania, new genera of African bamboos (Poaceae, Bambusoideae)
Source: PhytoKeys. 2013 Aug 23;(25):87–103. doi: 10.3897/phytokeys.25.6026 (PMC3819132; doi:10.3897/phytokeys.25.6026)
Supplement: XML Treatment for Bergbambos [file phytokeys.25.6026-treatment1.xml]

<!DOCTYPE tp:taxon-treatment
  PUBLIC "-//TaxonX//DTD Taxonomic Treatment Publishing DTD v0 20100105//EN" "tax-treatment-NSO.dtd">
<tp:taxon-treatment xmlns:tp="http://www.plazi.org/taxpub"><tp:treatment-meta><mixed-citation publication-type="journal"><person-group><name><surname>Stapleton</surname><given-names>Chris M. A.</given-names></name></person-group><article-title><italic>Bergbambos</italic> and <italic>Oldeania</italic>, new genera of African bamboos (Poaceae, Bambusoideae)</article-title><source>PhytoKeys</source><day>23</day><month>8</month><year>2013</year><volume>2013</volume><issue>25</issue><fpage>87</fpage><lpage>103</lpage><pub-id pub-id-type="doi">10.3897/phytokeys.25.6026</pub-id></mixed-citation></tp:treatment-meta><tp:nomenclature><tp:taxon-name>
                        <tp:taxon-name-part taxon-name-part-type="genus">Bergbambos</tp:taxon-name-part>
                        <object-id xmlns:xlink="http://www.w3.org/1999/xlink" xlink:type="simple">urn:lsid:ipni.org:names:77131102-1</object-id>
                        <object-id xmlns:xlink="http://www.w3.org/1999/xlink" xlink:type="simple">http://species-id.net/wiki/Bergbambos</object-id>
                    </tp:taxon-name><tp:taxon-authority>Stapleton</tp:taxon-authority><tp:taxon-status xmlns:xlink="http://www.w3.org/1999/xlink" xlink:type="simple">gen. nov.</tp:taxon-status></tp:nomenclature><tp:treatment-sec sec-type="Remarks"><title>Remarks.</title><p>Differing from <italic><tp:taxon-name>Arundinaria</tp:taxon-name></italic> and <italic><tp:taxon-name>Sarocalamus</tp:taxon-name></italic> and similar to <italic><tp:taxon-name>Thamnocalamus</tp:taxon-name></italic> and <italic><tp:taxon-name>Fargesia</tp:taxon-name></italic> in its short-necked pachymorph rather than leptomorph rhizomes, and its compressed synflorescences. Differing from <italic><tp:taxon-name>Borinda</tp:taxon-name></italic> and <italic><tp:taxon-name>Thamnocalamus</tp:taxon-name></italic> in its racemose rather than paniculate synflorescence branching. Differing from <italic><tp:taxon-name>Fargesia</tp:taxon-name></italic> in the distichous rather than unilateral arrangement of spikelets in the racemes, the spikelets usually having only one fertile floret, and the scabrous pedicels. Differing from <italic><tp:taxon-name>Thamnocalamus</tp:taxon-name></italic> in the branch complement with reduced sheathing, and from <italic><tp:taxon-name>Fargesia</tp:taxon-name></italic> in the more varied orientation of the leaf blades.</p></tp:treatment-sec><tp:treatment-sec sec-type="Type"><title>Type.</title><p><italic><tp:taxon-name>Bergbambos tessellata</tp:taxon-name></italic> (Nees) Stapleton comb. nov. <ext-link xmlns:xlink="http://www.w3.org/1999/xlink" ext-link-type="uri" xlink:href="http://ipni.org/urn:lsid:ipni.org:names:77131104-1" xlink:type="simple">urn:lsid:ipni.org:names:77131104-1</ext-link>  Basionym: <italic><tp:taxon-name>Nastus tessellatus</tp:taxon-name></italic> Nees, Fl. Afr. Austr. 1: 463. 1841. <italic><tp:taxon-name>Arundinaria tessellata</tp:taxon-name></italic> (Nees) Munro; <italic><tp:taxon-name>Thamnocalamus tessellatus</tp:taxon-name></italic> (Nees) Soderstrom &amp; R.P. Ellis. Type: S Africa, Katberg, 4000–5000ft, J.F. Drège s.n. (lectotype, designated in Soderstrom &amp; Ellis 1982, pg. 54: K!, <ext-link xmlns:xlink="http://www.w3.org/1999/xlink" ext-link-type="uri" xlink:href="http://apps.kew.org/herbcat/getImage.do?imageBarcode=K000345516" xlink:type="simple">http://apps.kew.org/herbcat/getImage.do?imageBarcode=K000345516</ext-link></p><p>Rhizome pachymorph, short-necked, giving dense clumps. Culms to 7 m tall, diam. to 2 cm, nodding to pendulous, terete, smooth, nodes not raised and unarmed. Mid-culm branch complement initially with 5–7 main branches, erect, sheathing reduced. Culm sheaths persistent, tough. Leaf sheaths several to many, persistent, blades thick with random orientation. Synflorescence semelauctant, racemose, branch sheathing occasionally a soft sheath remnant, usually absent. Racemes not unilateral. Spikelets shortly pedicellate with 1(–2) fertile florets, pedicel scabrous. Empty glumes 2, no bud remnants. Lemma and palea similar in length. Stamens 3, filaments free. Stigmas 3. Lodicules 3.</p><p>Name <italic><tp:taxon-name>Bergbambos</tp:taxon-name></italic> from the Afrikaans name (Bergbamboes) in South Africa.</p><p>This genus would appear to be monotypic, confined to the mountains of South Africa, Lesotho and Swaziland.</p><!--PageBreak--></tp:treatment-sec></tp:taxon-treatment>
